# Supplementary material for: Genome-wide functional screening of drug-resistance genes in Plasmodium falciparum
Source: Nat Commun. 2022 Oct 18;13:6163. doi: 10.1038/s41467-022-33804-w (PMC9579134; doi:10.1038/s41467-022-33804-w)
Supplement: Supplementary file 4 — Supplementary Data 1 [file 41467_2022_33804_MOESM4_ESM.xlsx]

## Sheet: Table S1
	Internal controls
			Top coverage on Gene
			set mapping program [ Genome ]		set mapping program [ Target ]
	Gene ID (name)	Gene length	raw	remove Duplicate	raw	remove Duplicate
	PF3D7_1008700	1856	881.64	148.5	902.04	148.84
	PF3D7_0417200	1827	864.88	149.2	877.4	149.26
	PF3D7_0717500	1934	853.68	149.36	871.68	149.36
	PF3D7_1246200	1131	926.66	148.62	941.68	148.62
	PF3D7_1418100	10794	846.1	147.54	856.28	147.84
	PF3D7_1342600	2841	913.48	149.8	932.68	150
	PF3D7_1228300	3351	999.06	147.46	1029.6	148.02
	PF3D7_1133400	1869	876.18	149.46	887.78	149.8
		AVE [AveMax_control]	895.21	148.743	912.393	148.968
		STDEV	50.2997	0.877362	55.7424	0.784197
	ABC transporters
			Top coverage on Gene [Max_target]				Copy Num [ Ratio ]
			set mapping program [ Genome ]		set mapping program [ gene ]		set mapping program [ Genome ]		set mapping program [ gene ]
	Gene ID (name)	Gene length	raw	remove Duplicate	raw	remove Duplicate	raw	remove Duplicate	raw	remove Duplicate
	PF3D7_0523000 (PfMDR1)	4260	855.56	148.48	874.28	148.88	0.955709	0.998235	0.958228	0.999413
	PF3D7_1447900 (PfMDR2)	3075	785.04	146.94	797.36	147.32	0.876934	0.987882	0.873922	0.988941
	PF3D7_1145500 (PfMDR3)	2772	1369.76	143.78	1808.8	143.7	1.5301	0.966637	1.98248	0.96464
	PF3D7_0302600 (PfMDR4)	4098	955.84	147.76	1005.12	148.46	1.06773	0.993395	1.10163	0.996593
	PF3D7_1339900 (PfMDR5)	2778	803.66	147.5	810.78	148.18	0.897733	0.991647	0.888631	0.994714
	PF3D7_1352100 (PfMDR6)	3150	729.46	148.98	737.94	149.32	0.814848	1.0016	0.808797	1.00237
	PF3D7_1209900 (PfMDR7)	2568	785.08	148.04	796.94	148.34	0.876979	0.995277	0.873462	0.995788
	PF3D7_0112200 (PfMRP1)	5469	814.44	148.86	824.38	148.82	0.909775	1.00079	0.903537	0.99901
	PF3D7_1229100 (PfMRP2)	6327	1850.36	148.76	1902.84	149.16	2.06696	1.00012	2.08555	1.00129
	PF3D7_1368200 (ABCE1)	1974	868.4	149.02	877.9	149.02	0.970052	1.00187	0.962196	1.00035
	PF3D7_1426500 (ABCG2)	1983	860.3	149.72	877.74	149.88	0.961004	1.00657	0.96202	1.00613
	PF3D7_0813700 (ABCF1)	4260	717.08	146.48	744.42	146.94	0.801019	0.984789	0.815899	0.98639
	PF3D7_0319700 (ABCl1)	10095	769.76	146.88	781.7	147.8	0.859865	0.987478	0.856758	0.992163
