# Supplementary material for: Genome-wide functional screening of drug-resistance genes in Plasmodium falciparum
Source: Nat Commun. 2022 Oct 18;13:6163. doi: 10.1038/s41467-022-33804-w (PMC9579134; doi:10.1038/s41467-022-33804-w)
Supplement: Supplementary file 5 — Supplementary Data 2 [file 41467_2022_33804_MOESM5_ESM.xlsx]

## Sheet: Table S2
1st experiment
Library name	Chromosome	genomic region		Orientation of insert DNA in pFCENv1*1	Length (bp)	Genes (ID) on insert DNA	Annotation of genes on insert DNA
		Start	End
mef-lib3	12	436938	465288	3'-UTR of pbdhfr-ts to PfCen5	285351	PF3D7_1209500	cGMP-specific phosphodiesterase (PDE1)
						PF3D7_1209600	porphobilinogen deaminase (PBGD)
						PF3D7_1209700	conserved Plasmodium protein, unknown function
						PF3D7_1209800	ATP synthase mitochondrial F1 complex assembly factor 1, putative (ATP11)
						PF3D7_1209900	ABC transporter, (TAP family), putative (MDR7)
						PF3D7_1210000	50S ribosomal protein L1, apicoplast, putative (RPL1)
						PF3D7_1210100	syntaxin, Qa-SNARE family (SYN2)
						PF3D7_1210200	zinc finger protein, putative
mef-lib6	12	438880	455299	PfCen5 to 3'-UTR of pbdhfr-ts	16420	PF3D7_1209500	cGMP-specific phosphodiesterase (PDE1)
						PF3D7_1209600	porphobilinogen deaminase (PBGD)
						PF3D7_1209700	conserved Plasmodium protein, unknown function
						PF3D7_1209800	ATP synthase mitochondrial F1 complex assembly factor 1, putative (ATP11)
						PF3D7_1209900	ABC transporter, (TAP family), putative (MDR7)
						PF3D7_1210000	50S ribosomal protein L1, apicoplast, putative (RPL1)
2nd experiment
Library name	Chromosome	genomic region		Orientation of insert DNA in pFCENv1*1	Length (bp)	Genes (ID) on insert DNA	Annotation of genes on insert DNA
		Start	End
mef-lib10	12	442445	460255	PfCen5 to 3'-UTR of pbdhfr-ts	17811	PF3D7_1209600	porphobilinogen deaminase (PBGD)
						PF3D7_1209700	conserved Plasmodium protein, unknown function
						PF3D7_1209800	ATP synthase mitochondrial F1 complex assembly factor 1, putative (ATP11)
						PF3D7_1209900	ABC transporter, (TAP family), putative (MDR7)
						PF3D7_1210000	50S ribosomal protein L1, apicoplast, putative (RPL1)
						PF3D7_1210100	syntaxin, Qa-SNARE family (SYN2)
mef-lib11	14	655248	667533	PfCen5 to 3'-UTR of pbdhfr-ts	12286	PF3D7_1416300	conserved protein, unknown function
						PF3D7_1416400	conserved Plasmodium protein, unknown function
mef-lib12	11	507747	528992	3'-UTR of pbdhfr-ts to PfCen5	21246	PF3D7_1113100	protein tyrosine phosphatase (PRL)
						PF3D7_1113200	conserved Plasmodium protein, unknown function
						PF3D7_1113300	UDP-galactose transporter, putative
						PF3D7_1113400	ubiquitin domain-containing protein DSK2, putative (DSK2)
						PF3D7_1113500	GTP-binding protein, putative
						PF3D7_1113600	conserved Plasmodium protein, unknown function
mef-lib13	12	445838	460557	PfCen5 to 3'-UTR of pbdhfr-ts	14720	PF3D7_1209800	ATP synthase mitochondrial F1 complex assembly factor 1, putative (ATP11)
						PF3D7_1209900	ABC transporter, (TAP family), putative (MDR7)
						PF3D7_1210000	50S ribosomal protein L1, apicoplast, putative (RPL1)
						PF3D7_1210100	syntaxin, Qa-SNARE family (SYN2)
1: DNA fragments were cloned into BamHI site, which located between centromere and 3' UTR of Pbdhfr on pFCENv1, as shown in Figure 1.
