# Supplementary material for: Genome-wide functional screening of drug-resistance genes in Plasmodium falciparum
Source: Nat Commun. 2022 Oct 18;13:6163. doi: 10.1038/s41467-022-33804-w (PMC9579134; doi:10.1038/s41467-022-33804-w)
Supplement: Supplementary file 6 — Supplementary Data 3 [file 41467_2022_33804_MOESM6_ESM.xlsx]

## Sheet: Table S3
Filed-isolated parasite	Insertion *1	Deletion and insertion*2	Mefloquine-resistance
MEF1	+9bp	+15bp	yes
MEF2	+9bp	+15bp	yes
MEF3	+9bp	+15bp	no
MEF4	+9bp	+18bp	yes
MEF5	+9bp	+18bp	yes
MEF6	+9bp	+18bp	yes
MEF7	+9bp	+18bp	yes
MEF8	+9bp	+18bp	no
MEF9	+9bp	+18bp	yes
MEF10	+9bp	no	yes
MEF11	+9bp	no	yes
MEF12	+9bp	no	yes
MEF13	+9bp	no	yes
MEF14	+9bp	no	yes
MEF15	+9bp	no	yes
MEF16	+9bp	no	yes
MEF17	+9bp	no	yes
MEF18	+9bp	-3bp	yes
MEF19	+9bp	-3bp	no
MEF20	+9bp	-3bp	yes
MEF21	+9bp	-3bp	yes
MEF22	+9bp	-3bp	yes
MEF23	+9bp	-3bp	yes
MEF24	+9bp	-6bp	yes
MEF25	+9bp	-6bp	no
MEF26	+9bp	-6bp	no
MEF27	+9bp	-6bp	yes
MEF28	+9bp	-6bp	yes
MEF29	+9bp	-6bp	yes
MEF30	+9bp	-6bp	yes
MEF31	+9bp	-6bp	yes
MEF32	+9bp	-6bp	yes
MEF33	+9bp	-6bp	yes
MEF34	+9bp	-6bp	yes
MEF35	+9bp	-6bp	yes
MEF36	+9bp	-6bp	yes
MEF37	+9bp	-6bp	yes
MEF38	+9bp	-6bp	yes
MEF39	+9bp	-6bp	yes
MEF40	no	-6bp	no
MEF41	no	-6bp	yes
3D7	no	no	no
1: Three amino acids, Asn-Val-Arg (9bp), are intorduced at the position 27 compared to PfMDR7 of 3D7 strain.
2: Asn residues are deleted or inserted at the position 156 compared to PfMDR7 of 3D7 strain.
