# Supplementary material for: Genome-wide functional screening of drug-resistance genes in Plasmodium falciparum
Source: Nat Commun. 2022 Oct 18;13:6163. doi: 10.1038/s41467-022-33804-w (PMC9579134; doi:10.1038/s41467-022-33804-w)
Supplement: Supplementary file 8 — Source data [file 41467_2022_33804_MOESM8_ESM.xlsx]

## Sheet: Fig. 2a
3rd_Chl_screening_Dd2lib
day	3D7	Dd2	PAC	dd2-lib1	dd2-lib2
0	0.0916667	0.075	0.0833333	0.125	0.125
1	0.0166667	0.175	0.0833333	0.175	0.15
2	0.0416667	0.416667	0.0333333	0.383333	0.25
3	0.0166667	1.31667	0.00833333	0.15	0.175
4	0		0.00833333	0.05	0.116667
5	0		0	0.0166667	0.208333
6	0		0	0.0166667	0.383333
7	0		0	0	0.6
8	0		0	0	2.6
9	0		0	0
10	0		0	0
11	0		0	0
12	0		0	0.00833333
13	0		0	0.0333333
14	0		0	0.116667
15	0		0	0.366667
16	0.0166667		0	1

## Sheet: Fig. 2b
Result obtained from analysis using Graphpad prism									chloroquine concentration
	wt	dd2	negative control	dd2_lib1	dd2_lib2				1600	800	400	200	100	50	25	1.25	6.25	3.125	1.5625	0
log(inhibitor) vs. reaction -- variable slope							WT	A	1404931	1346348	773194	1357701	1263380	1389024	1448142	4574290	10465400	10304897	10854676	10774484
Best fit value								B	1428689	1359136	1257821	1190842	1306018	1296252	1497654	4661565	10191971	10462135	10446284	10542566
Bottom	3.219	-2.456	0.2413	-2.307	-1.569			C	1402631	1378920	759524	1360144	1315199	1366616	1509213	5097669	10156495	10490940	10486986	11050237
Top	99.5	97.28	96.94	95.91	95.53			D	1444389	1374342	1079272	1459472	1330417	1370593	1543620	4955960	10202437	10647373	10671901	10909341
LogIC50	1.058	2.58	0.9736	2.202	2.148		MEF1	E	1481359	1415347	1985746	6137411	6358169	6198057	6498644	6338076	6124062	6109461	6422262	6312769
HillSlope	-5.366	-4.939	-4.534	-3.168	-3.422			F	1509587	1510995	2429319	5942531	6439112	6252924	6517518	6312688	6408010	6488767	6110464	6340174
IC50	11.43	379.9	9.41	159.1	140.6			G	1476169	1493297	2406208	6231735	6362204	6192716	6549140	6342417	6365431	6412306	6527825	6456839
Span	96.28	99.73	96.7	98.22	97.1			H	1474179	1475561	2690132	5891165	6219237	6193971	6378009	6233950	6338793	5726113	6263233	6134365
Std_ Error
Bottom	0.4268	4.435	0.5831	1.88	2.169
Top	0.718	1.243	1.044	0.9002	1.13				1600	800	400	200	100	50	25	1.25	6.25	3.125	1.5625	0
LogIC50	0.005155	0.01433	0.008204	0.01356	0.01668		dd2_lib1	A	1207626	1233516	1196715	2595176	4784013	5193097	5456243	5909049	5688276	5827528	5997847	6341288
HillSlope	0.4697	1.353	0.2445	0.255	0.3332			B	1226471	1213286	1198715	2614247	4968644	5340528	5747189	5728790	5763892	5764532	5958538	6195048
Span	0.8684	4.82	1.212	2.163	2.515			C	1202693	1212057	1164083	2647369	4890682	5551432	5536301	5950786	5694668	5587733	5846660	5949064
95% Confidence Intervals								D	1249007	1200627	1194848	2590095	5003222	5293779	5631216	5905510	5731356	5673870	5875513	6152147
Bottom	2t353 ～ 4t084	-11t45 ～ 6t538	-0t9412 ～ 1t424	-6t120 ～ 1t506	-5t969 ～ 2t830		dd2_lib2	E	1138199	1134213	1089861	2176792	5264856	5646615	6002304	6611489	6430778	6362634	6880803	6818729
Top	98t05 ～ 101t0	94t75 ～ 99t80	94t83 ～ 99t06	94t08 ～ 97t73	93t23 ～ 97t82			F	1132832	1132362	1163236	2213080	5428405	5799395	6062663	6682841	6439428	6474094	6518561	6570718
LogIC50	1t048 ～ 1t068	2t551 ～ 2t609	0t9570 ～ 0t9902	2t174 ～ 2t229	2t114 ～ 2t182			G	1160032	1146040	1174446	2198194	5216186	5748183	5972914	6598191	6374701	6799317	6579153	6599982
HillSlope	-6t318 ～ -4t413	-7t683 ～ -2t195	-5t030 ～ -4t038	-3t685 ～ -2t650	-4t098 ～ -2t747			H	1120197	1145598	1238243	2168013	5218743	5405121	6323449	6545416	6396218	6443602	6467373	6525047
IC50	11t16 ～ 11t71	355t3 ～ 406t2	9t056 ～ 9t778	149t3 ～ 169t5	130t1 ～ 152t0
Span	94t52 ～ 98t05	89t96 ～ 109t5	94t24 ～ 99t16	93t83 ～ 102t6	92t00 ～ 102t2
Goodness of Fit									1600	800	400	200	100	50	25	1.25	6.25	3.125	1.5625	0
Degrees of Freedom	36	36	36	36	36		negative control	A	1156919	1144020	1109815	1108002	1118988	1142772	1223368	2548418	6962091	7656236	8174388	8123934
R^2	0.9979	0.9638	0.9959	0.9897	0.9845			B	1187462	1148419	1152414	1135949	1130227	1124370	1247723	2517153	7268383	7830909	8223246	7728980
Absolute Sum of Squares	148.4	1525	281.7	629.9	1000			C	1179738	1178102	1136283	1129156	1120978	1154712	1285721	2618848	7204377	7685461	8503447	8515597
Sy.x	2.031	6.509	2.798	4.183	5.271			D	1199946	1173575	1144089	1134033	1174627	1158967	1265514	2875528	7331132	8068542	8411741	8375155
							Dd2	E	1094858	1113871	4664183	9310685	9566243	9159882	8918395	9172828	9022060	9178338	9784198	10304512
Number of points								F	1095423	1104629	4525968	8917546	9595645	10004526	8962587	9237456	9528349	9712815	9919405	10172518
Analyzed	40	40	40	40	40			G	1086137	1089799	4959184	9098000	10376841	10105311	9152188	9482778	9271447	10110423	9526242	9523828
								H	1060900	1097690	4449786	9225148	9118034	9635968	9678315	9853930	9489432	8586363	9724935	9419794

## Sheet: Fig.3a
Mefloquine #1-10まとめ																				day	mef-lib2	mef-lib3	mef-lib6	WT	60	negative control
																				0	0.108333	0.0666667	0.116667	0.0916667	0.0833333	0.0583333
	15nM																			1	0.125	0.0916667	0.141667	0.108333	0.2	0.116667
											#1,2,3共通									2	0.308333	0.183333	0.9	0.375	0.883333	0.225
																				3	0.308333	0.0666667	1.19167	0.183333	2.6	0.325
																				4	0.158333	0.0416667	1.3	0.0583333		0.075
		#1	#2	#3	#6	#7	#8	#9	#10	WT	60	PAC	WT	60	PAC	#4	#5			5	0.0166667	0.0166667	1.8	0		0.00833333
1st	day0	0.1	0.1	0.0833333						0.0866	0.1083	0.1				0.0666667	0.0777		0	6	0	0	1.08333	0		0
	1	0.508333	0.275	0.25	0.141667	0.191667	0.125	0.0916667	0.175	0.166667	0.158333	0.225	0.191667	0.216667	0.366667	0.225	0.108333		1	7	0	0	1.11667	0		0
	2	0.516667	0.566667	0.641667	0.883333	0.591667	0.5	0.441667	0.658333	0.65	0.541667	0.525	0.4	1.41667	1.08333	0.675	0.375		2	8	0	0	2.46667	0		0
	3	1.56667	1.95	0.95	0.708333	0.758333	0.425	0.258333	0.425	0.833333	1.43333	0.6	0.366667	3.73333	0.983333	1.01667	0.566667		3	9	0	0		0		0
	4	1.3	1.15	0.733333	0.0333333	0.05	0.0416667	0.00833333	0.0166667	0.3	4.1	0.15	0.0416667	2.2	0.116667	0.466667	0.116667		4	10	0	0		0		0
OFF	5	0.191667	0.166667	0.125	0	0	0	0	0	0.0833333	6.58333	0.0666667	0		0.0333333	0.025	0.075		5	11	0	0		0		0
	6	0.05	0.0333333	0.0166667	0	0	0	0	0	0.0166667		0	0	9.33333	0	0.0166667	0.0166667		6	12	0	0		0		0
	7	0.05	0.0166667	0.0166667	0	0	0	0	0	0		0	0		0	0.0166667	0		7	13	0	0		0		0
	8	0.0111111	0	0.0333333	0	0	0	0	0	0		0	0		0	0	0		8	14	0	0		0		0
	9	0	0	0.3	0	0	0	0	0	0		0	0		0	0	0		9	15	0	0		0		0
	10	0.0166667	0	0.633333	0	0	0	0	0	0		0	0		0	0	0		10	16	0	0		0		0
	11	0.233333	0		0	0	0	0	0	0		0	0		0	0	0		11	17	0	0		0		0
	12	0.4	0		0	0	0	0	0	0.0333333		0	0		0	0	0		12	18	0	0		0		0
	13	2.8	0.2		0	0	0.0666667	0	0	0.0333333		0.0666667	0		0	0.0666667	0		13	19	0	0.0666667		0		0
	14	4.06667	1.06667		0	0	0.0666667	0	0	0.266667		0.1	0		0	0.1	0		14	20	0	0.2		0		0
	15	13	3.13333		0	0	0.133333	0	0	1.33333		0.1	0		0	0.133333	0.166667		15	21	0	0.8		0		0
	16	14.9333	10.4		0	0	0.6	0	0	3.46667		0.933333	0		0	0.4	0		16	22	0			0		0
	17				0	0	0.933333	0	0				0		0				17	23	0	3.33333		0		0
	18				0	0	4.26667	0	0				0		0.133333				18
	19				0.133333	0		0	0				0		0.4				19
	20				0.133333	0		0	0				0		1.26667				20
	OFF…	day5	day5	day6	day6	day5		やり忘れ
								↓
		#1	#2	#3	#6	#8	WT	60	PAC	WT	60	PAC	WT	60	PAC	WT	60	PAC
2nd	day0	0.0916667	0.0833333	0.0833333	0.1	0.0625	0.1		0.0666667	0.1	0.0833333	0.1	0.0666667	0.108333	0.1	0.0833333	0.116667	0.1
	1	0.25	0.341667	0.208333	0.108333	0.208333	0.191667		0.15	0.516667	0.325	0.583333	0.075	0.0416667	0.075	0.316667	0.458333	0.375
	2	0.4	0.358333	0.191667	0.45	0.3	0.433333		0.316667	0.883333	0.616667	0.783333	0.358333	0.166667	0.275	0.433333	0.533333	0.633333
	3	0.633333	0.291667	1	0.55	1.6	0.366667		0.241667	1.45	2.23333	1.21667	0.275	0.333333	0.4	0.283333	0.983333	0.575
	4	0.275	0.125	0.7	0.45	0.158333	0.0583333		0.116667	0.916667	4.23333	0.85	0.0666667	0.991667	0.166667	0.133333	1.9	0.425
	5	0.0833333	0.00833333	0.25	0.175	0	0.0166667			0.108333	12.5833	0.0666667	0.00833333	2.21667	0.0166667	0	0.916667	0
	6	0	0	0.0166667	0.0666667	0	0			0		0.0166667	0	3.05556	0	0	6.13333	0
	7	0	0	0.0166667	0	0	0			0		0	0	6.88889	0.0166667	0	6.06667	0
	8	0	0	0	0	0	0			0		0	0		0	0		0
	9	0	0	0	0.0166667	0	0			0		0	0		0	0		0
	10	0	0	0	0	0	0			0		0	0		0	0		0
	11	0	0	0	0	0	0			0		0	0		0	0		0.0333333
	12	0	0	0	0	0	0			0		0	0		0	0		0
	13	0	0	0	0.00666667	0	0			0		0	0		0	0		0
	14	0	0	0	0.133333	0	0			0		0	0		0	0		0
	15	0	0	0.0333333	0.166667	0.0266667	0			0		0	0		0	0.0533333		0
	16	0	0	0	0.4	0.133333	0			0		0	0		0	0.0666667		0
	17	0.0666667	0	0.133333	0.6	0.266667	0			0		0.0666667	0		0	0.133333		0
	18	0.333333	0.2	0.2	2.8	0.2	0			0		0.0666667	0		0.0666667	0.666667		0
	19	0.266667	0.333333	2.73333	5.46667	1.06667	0			0		0	0		0.533333	1.33333		0
	20	0.4	0.4	4.93333	33.7778	1.46667	0			0		0.0666667	0		0.6	2.93333		0
	21	1.2	0.933333			8.53333	0									8.13333		0
	22	1.33333	0.666667			8.8	0									17.3333		0
	23	11.6	2.93333			56.5333	0									67.7333		0
	24	15.4667	5.2			106.667	0									122.667		0
	25	40	12				0
	26	72.5333	22.4				0
		#1	#2	#3	#6	#8	WT	60	PAC	WT	60	PAC	WT	60	PAC	WT	60	PAC
3rd	day0	0.0583333	0.108333	0.0666667	0.0833333	0.116667	0.0916667	0.0833333	0.0583333	0.0666667	0.075	0.1	0.0916667	0.1	0.0833333	0.0666667	0.108333	0.1
	1	0.0666667	0.125	0.0916667	0.1	0.141667	0.108333	0.2	0.116667	0.216667	0.233333	0.433333	0.125	0.108333	0.225	0.075	0.0416667	0.075
	2	0.333333	0.308333	0.183333	0.333333	0.9	0.375	0.883333	0.225	0.4	0.433333	0.708333	0.0583333	0.283333	0.383333	0.358333	0.166667	0.275
	3	0.375	0.308333	0.0666667	0.15	1.19167	0.183333	2.6	0.325	0.175	1.13333	0.3	0.075	0.333333	0.175	0.275	0.333333	0.4
	4	0.266667	0.158333	0.0416667	0.025	1.3	0.0583333	6.33333	0.075	0.025	1.73333	0.15	0.0333333	1.36667	0.0666667	0.0666667	0.991667	0.166667
	5	0.025	0.0166667	0.0166667	0.116667	1.8	0	7	0.00833333	0	3.73333	0.025	0.00833333		0	0.00833333	2.21667	0.0166667
OFF	6	0	0	0	0.0166667	1.08333	0	16	0	0	5.33333	0	0		0	0	3.05556	0
	7	0	0	0	0	1.11667	0		0	0		0	0		0.0333333	0	6.88889	0.0166667
	8	0	0	0	0	2.46667	0		0	0		0	0		0	0		0
	9	0	0	0	0	7.5	0		0	0		0	0		0	0		0
	10	0	0	0		10	0		0	0		0				0		0
	11	0	0	0			0		0	0		0				0		0
	12	0.0333333	0	0	0.233333		0		0	0		0	0		0	0		0
	13	0.1	0	0	0.133333		0		0	0		0	0		0	0		0
	14	0.533333	0	0	0.4		0		0	0		0	0		0	0		0
	15	0.566667	0	0	0.8		0		0	0		0	0		0	0		0
	16	1.4	0	0			0		0	0		0				0		0
	17	2.53333	0	0			0		0	0		0				0		0
	18	15.0667	0	0			0		0	0		0				0		0.0666667
	19		0	0.0666667			0		0	0		0				0		0.533333
	20		0	0.2			0		0	0		0				0		0.6
	21		0	0.8			0		0	0		0
	22		0	0.8			0		0	0		0
	23		0	3.33333			0		0	0		0
	24		0	9.06667			0		0	0		0
	25		0	13.4667			0		0	0		0
	26		0	26.9333			0		0	0		0
	27		0	66.1333			0		0	0		0
	28		0				0		0
	29		0.266667				0		0
	30		0.533333				0		0
	31		1.06667				0		0
	32		1.6				0		0
	33		0.533333				0		0
	34		6.93333				0		0
	35		6.93333				0		0
	36		22.4				0		0
	37		60.8				0		0
	38		109.867				0		0
	39		228.267				0		0

## Sheet: Fig. 3c
Result obtained from analysis using Graphpad prism									mefloquine concentration
	wt	MEF1	mef-lib3	mef-lib6	negative control				800	400	200	100	50	37.5	25	18.75	12.5	6.25	3.125	0
log(inhibitor) vs. reaction -- variable slope							WT	A	1389334	1384018	1349188	1468670	1688563	1638136	2333576	2334393	8494583	11389061	11553820	11575310
Best fit value								B	1399624	1463115	1388239	1444973	1692024	1683386	2399757	2244297	8695472	11722497	11701433	11872363
Bottom	2.459	4.183	1.525	1.586	2.205			C	1403901	1439314	1390027	1479923	1696479	1675452	2463836	2316206	8535406	11770017	11776780	11727911
Top	= 100.0	= 100.0	= 100.0	= 100.0	= 100.0			D	1411044	1420470	1408269	1482028	1701875	1635517	2453883	2343260	8684052	11725314	11779835	12114983
LogIC50	1.14	1.518	1.324	1.333	1.121		MEF1	E	1623229	1623086	1567058	1835654	3008410	2855439	11409459	9294691	11249255	10991790	10875527	11815834
HillSlope	-7.974	-19.12	-10.53	-8.76	-6.465			F	1602622	1601290	1584037	1819570	2954790	2659127	11419407	10470806	11210287	11016784	11428796	11575309
IC50	13.82	32.96	21.06	21.55	13.21			G	1548708	1571904	1568485	1766059	2842064	2637508	11089855	9292454	11080747	11116118	10937794	11228094
Span	= 97.54	= 95.82	= 98.47	= 98.41	= 97.79			H	1582392	1558792	1546707	1803563	2884340	2568972	10751793	9997534	11119471	11093620	10990911	11418455
Std_ Error
Bottom	0.5576	1.107	1.636	0.8725	0.6193				1	2	3	4	5	6	7	8	9	10	11	12
LogIC50	0.003833	0.03355	0.08779	0.02214	0.004078		mef-lib3	A	1409536	1401649	1411690	1532724	1911541	1706283	3066509	2960450	12828581	10625088	11731636	11510461
HillSlope	0.5035	11.34	12.44	2.988	0.4621			B	1423662	1438942	1446505	1519771	1917164	1753240	3097699	3014950	12883411	10738949	11448514	11547122
95% Confidence Intervals								C	1411874	1435109	1413027	1485254	1876217	1709091	3252966	2726474	12557383	10681575	10953717	11328294
Bottom	1.329 ～ 3.589	1.931 ～ 6.435	-1.802 ～ 4.853	-0.1889 ～ 3.361	0.9507 ～ 3.460			D	1409779	1432638	1419848	1527013	1941412	1722209	3197320	2963274	12347280	11085794	11453620	11346781
LogIC50	1.133 ～ 1.148	1.450 ～ 1.586	1.145 ～ 1.502	1.288 ～ 1.379	1.113 ～ 1.129		mef-lib6	E	1380152	1404784	1386843	1500327	1869669	1772525	3849501	3189395	11567737	10586204	10653600	11106909
HillSlope	-8.994 ～ -6.954	-42.19 ～ 3.959	-35.84 ～ 14.78	-14.84 ～ -2.681	-7.402 ～ -5.529			F	1407757	1445041	1427489	1465621	1898823	1646243	3714879	2713319	11033828	10636909	11006352	10679773
IC50	13.57 ～ 14.07	28.17 ～ 38.57	13.96 ～ 31.78	19.43 ～ 23.91	12.96 ～ 13.46			G	1356162	1417491	1418682	1467583	1890974	1742969	3569286	3215790	11362148	10379653	10590167	11049744
Goodness of Fit								H	1375290	1424170	1403419	1429844	1836622	1805650	3365928	3112830	10948321	10381393	10752680	10798749
Degrees of Freedom	37	33	33	33	37
R^2	0.996	0.9918	0.9723	0.9931	0.995				1	2	3	4	5	6	7	8	9	10	11	12
Absolute Sum of Squares	258.2	643.8	1707	462.8	306.4		negative control	A	1121267	1180653	1120378	1201445	1419105	1404304	1977341	1957186	6284708	9815739	10170602	10330752
Sy.x	2.642	4.417	7.192	3.745	2.878			B	1136357	1192362	1184498	1254012	1425272	1415999	2077226	1949510	6666427	9851826	9998473	10313219
								C	1187886	1175376	1140593	1258682	1438586	1367111	2031390	1986438	6776242	9627270	9885439	9805314
Number of points								D	1136458	1170878	1145953	1184685	1433633	1393643	1951252	1937464	6241310	9685985	10074016	10198610
Analyzed	40	36	36	36	40

## Sheet: Fig. 4a
												ave					SE
			3D7_mdr7_1	3D7_mdr7_2	3D7_mdr7_3	ave	SE					3D7_mdr7	MEF1_mdr7	WT	MEF1	N.C.	3D7_mdr7	MEF1_mdr7	WT	MEF1	N.C.
	day0		0.0916667	0.0916667	0.0916667	0.0916667	0				day0	0.0916667	0.0861111	0.0916667	0.0944444	0.1	0	0.00277778	0.00481125	0.00734931	0.0096225
	1		0.475	0.475	0.525	0.491667	0.0166667				1	0.491667	0.311111	0.536111	0.627778	0.283333	0.0166667	0.0264983	0.0388889	0.0433903	0.0220479
	2		0.491667	0.475	0.525	0.497222	0.0146986				2	0.497222	0.505556	1.15556	0.736111	0.858333	0.0146986	0.0674148	0.0819797	0.0138889	0
	3		1.49167	1.34167	1.38333	1.40556	0.0447041				3	1.40556	0.991667	2.35833	4.43889	1.07778	0.0447041	0.0363242	0.202816	0.12814	0.0561771
	4		1.33333	1.225	1.3	1.28611	0.0320349				4	1.28611	1.425	2.51111	5.02222	1.01389	0.0320349	0.0698875	0.188152	0.211986	0.0593821
	5		1.83333	1.65	1.9	1.79444	0.0747424				5	1.79444	1.38333	1.26944	13.2037	0.308333	0.0747424	0.0728075	0.182849	0.289269	0.0393818
	6		1.11667	1.18333	0.95	1.08333	0.0693889				6	1.08333	0.880556	0.580556	10.0889	0.0222222	0.0693889	0.0500771	0.0385901	0.367339	0.00277778
	7	*2									7
	8		2.1	1.66667	1.7	1.82222	0.139222				8	1.82222	1.9	0.0333333	25.6111	0	0.139222	0.150308	0.0096225	0.783708	0
	9										9
	10		9.33333	7.86667	8.93333	8.71111	0.437727				10	8.71111	10.8889	0.333333		0.0111111	0.437727	0.840047	0.019245		0.0111111
	11	*4
	12		25.0667
			MEF1_mdr7_1	MEF1_mdr7_2	MEF1_mdr7_3	ave	SE
	day0		0.0833333	0.0916667	0.0833333	0.0861111	0.00277778
	1		0.333333	0.341667	0.258333	0.311111	0.0264983
	2		0.625	0.5	0.391667	0.505556	0.0674148
	3		1.05833	0.983333	0.933333	0.991667	0.0363242
	4		1.54167	1.3	1.43333	1.425	0.0698875
	5		1.525	1.28333	1.34167	1.38333	0.0728075
	6		0.783333	0.95	0.908333	0.880556	0.0500771
	7	*2
	8		1.6	2.06667	2.03333	1.9	0.150308
	9
	10		10.6	12.4667	9.6	10.8889	0.840047
	11	*4
	12		27.7333
			WT_1	WT_2	WT_3	ave	SE
	day0		0.0916667	0.0833333	0.1	0.0916667	0.00481125
	1		0.575	0.575	0.458333	0.536111	0.0388889
	2		1.24167	0.991667	1.23333	1.15556	0.0819797
	3		1.95833	2.5	2.61667	2.35833	0.202816
	4		2.85	2.48333	2.2	2.51111	0.188152
	5		1.58333	0.95	1.275	1.26944	0.182849
	6		0.516667	0.65	0.575	0.580556	0.0385901
	7	*2
	8		0.0333333	0.0166667	0.05	0.0333333	0.0096225
	9
	10		0.366667	0.333333	0.3	0.333333	0.019245
	11	*4
	12		2.53333
			MEF1_1	MEF1_2	MEF1_3	ave	SE
	day0		0.0833333	0.0916667	0.108333	0.0944444	0.00734931
	1		0.633333	0.55	0.7	0.627778	0.0433903
	2		0.75	0.708333	0.75	0.736111	0.0138889
	3		4.68333	4.38333	4.25	4.43889	0.12814
	4		4.66667	5.4	5	5.02222	0.211986
	5		13.1667	12.7222	13.7222	13.2037	0.289269
	6		9.36667	10.5667	10.3333	10.0889	0.367339
	7	*2
	8		25	24.6667	27.1667	25.6111	0.783708
	9
	10
	11	*4
	12
			negative control_1	negative control_2	negative control_3	ave	SE
	day0		0.0833333	0.1	0.116667	0.1	0.0096225
	1		0.316667	0.291667	0.241667	0.283333	0.0220479
	2		0.858333	0.858333	0.858333	0.858333	0
	3		0.991667	1.05833	1.18333	1.07778	0.0561771
	4		1.1	0.9	1.04167	1.01389	0.0593821
	5		0.325	0.233333	0.366667	0.308333	0.0393818
	6		0.025	0.025	0.0166667	0.0222222	0.00277778
	7	*2
	8		0	0	0	0	0
	9
	10		0.0333333	0	0	0.0111111	0.0111111
	11	*4
	12		0.0666667

## Sheet: Fig. 4b
														graph
	wt1	wt2	wt3	MEF26_1	MEF26_2	MEF26_3	MEF25_1	MEF25_2	MEF25_3	MEF19_1	MEF19_2	MEF19_3			Ave	SE
mdr7	25.88	26.11	25.35	24.47	24.7	24.13	25.83	25.17	24.83	25.43	25.52	25.52		WT	1.00462	0.0432504
mdr7	26.29	26.45	25.79	25.07	24.76	24.84	25.96	25.5	25.17	25.5	25.65	25.69		MEF19	0.954678	0.0862711
fructose	21.52	20.67	19.73	19.36	19.63	18.83	20.74	19.74	19.49	20.5	21.08	20.62		MEF25	0.639229	0.0637142
fructose	21.52	22.85	20.66	20.18	19.96	19.71	20.09	19.47	20.05	20.26	20.78	20.68		MEF26	0.812988	0.0908172
														MEF1	1.67216	0.0613285
Av_CT_mdr7	26.085	26.28	25.57	24.77	24.73	25.895	25.895	25.335	25	25.465	25.585	25.605		MEF18	1.6562	0.0529617
Av_CT_fru	21.52	21.76	20.195	19.77	19.795	20.415	20.415	19.605	19.77	20.38	20.93	20.65		MEF24	1.62235	0.219318
dCT:Ave_mdr-Ave_fru	4.565	4.52	5.375	5	4.935	5.48	5.48	5.73	5.23	5.085	4.655	4.955
Ave_dCT_wt	4.82
ddCT	-0.255	-0.3	0.555	0.18	0.115	0.66	0.66	0.91	0.41	0.265	-0.165	0.135		Plot
*-1	0.255	0.3	-0.555	-0.18	-0.115	-0.66	-0.66	-0.91	-0.41	-0.265	0.165	-0.135		WT	1.09051	1.03526	0.885768	1.00696
2_power	1.19334	1.23114	0.680657	0.882703	0.923382	0.632878	0.632878	0.532185	0.752623	0.832199	1.12117	0.91067		MEF19	0.832199	1.12117	0.91067
Ave_2_power	1.03505			0.812988			0.639229			0.954678				MEF25	0.632878	0.532185	0.752623
SE	0.17753			0.0908172			0.0637142			0.0862711				MEF26	0.882703	0.923382	0.632878
														MEF1	1.68763	1.51047	1.80876	1.68179
	Wt_1	Wt_2	Wt_3	MEF24_1	MEF24_2	MEF24_3	MEF18_1	MEF18_2	MEF18_3					MEF18	1.54578	1.69154	1.71515
fru	17.74	18.7	18.13	20.73	15.42	16.37	18.48	16.8	16.7					MEF24	1.217	1.67985	1.97019
fru	17.87	18.48	18.08	20.44	14.95	15.92	18.52	17.08	16.57
mdr7	24.24	25.63	24.26	26.97	21.05	21.84	24.61	22.86	22.28
mdr7	24.48	25.72	24.5	26.91	21.1	21.77	24.41	22.78	22.71
Ave_CT_fru	17.805	18.59	18.105	20.585	15.185	16.145	18.5	16.94	16.635
Ave_CT_mdr7	24.36	25.675	24.38	26.94	21.075	21.805	24.51	22.82	22.495
dCT:Ave_mdr-Ave_fru	6.555	7.085	6.275	6.355	5.89	5.66	6.01	5.88	5.86				Student's t-test				Student's t-test				Student's t-test
Ave_dCT_wt	6.63833												3D7 VS MEF1				3D7 VS MEF18				3D7 VS MEF24
ddCT	-0.0833333	0.446667	-0.363333	-0.283333	-0.748333	-0.978333	-0.628333	-0.758333	-0.778333					3D7	MEF1			3D7	MEF18			3D7	MEF24
*-1	0.0833333	-0.446667	0.363333	0.283333	0.748333	0.978333	0.628333	0.758333	0.778333				Ave	1.00462	1.67216		Ave	1.00462	1.65082		Ave	1.00462	1.62235
2_power	1.05946	0.733736	1.28639	1.217	1.67985	1.97019	1.54578	1.69154	1.71515				distribution	0.00748239	0.0150447		distribution	0.00748239	0.00841482		distribution	0.00748239	0.144302
Ave_2_power	1.02653			1.62235			1.65082						analyzed	4	4		analyzed	4	3		analyzed	4	3
SE	0.160386			0.219318			0.0529617						pooled distribution	0.0112636			pooled distribution	0.00785537			pooled distribution	0.0622101
													Difference from hypothetical average	0			Difference from hypothetical average	0			Difference from hypothetical average	0
	Wt_1	Wt_2	Wt_3	Wt_4	MEF1_1	MEF1_2	MEF1_3	MEF1_4					Freedum	6			Freedum	5			Freedum	5
mdr7	24.9	24.95	25.72	25.21	24.26	23.94	23.55	24.31					t	-8.89517			t	-9.54604			t	-3.24269
mdr7	25.12	24.84	25.71	25.3	24.36	24.12	23.81	24.13					P(T<=t) on one side	5.62268e-05			P(T<=t) on one side	0.000106759			P(T<=t) on one side	0.0114404
fructose	18.73	18.71	19.56	19	18.97	18.37	18.27	18.78					t boundary value one side	1.94318			t boundary value one side	2.01505			t boundary value one side	2.01505
fructose	19.02	18.66	19	19.01	18.64	18.36	18.28	18.64					P(T<=t) on both sides	0.000112454			P(T<=t) on both sides	0.000213518			P(T<=t) on both sides	0.0228808
													t Boundary value on both sides	2.44691			t Boundary value on both sides	2.57058			t Boundary value on both sides	2.57058
Ave_CT_mdr7	25.01	24.895	25.715	25.255	24.31	24.03	23.68	24.22
Ave_CT_fru	18.875	18.685	19.28	19.005	18.805	18.365	18.275	18.71
dCT:Ave_mdr-Ave_fru	6.135	6.21	6.435	6.25	5.505	5.665	5.405	5.51
Ave_dCT_wt	6.26
ddCT	-0.125	-0.05	0.175	-0.01	-0.755	-0.595	-0.855	-0.75
*-1	0.125	0.05	-0.175	0.01	0.755	0.595	0.855	0.75
2_power	1.09051	1.03526	0.885768	1.00696	1.68763	1.51047	1.80876	1.68179
Ave_2_power	1.00462				1.67216
SE	0.0432504				0.0613285

## Sheet: Fig.4c
	Fluc/Rluc:MDR7/ef
	pfLuc2-3D7_mdr7_1	pfLuc2-3D7_mdr7_2	pfLuc2-MEF1_mdr7_1	pfLuc2-MEF1_mdr7_2		Student's t-test				Student's t-test
test1	0.0118511	0.010433	0.0289382	0.0349583		pfLuc2-3D7_mdr7_1 vs pfLuc2-MEF1_mdr7_1				pfLuc2-3D7_mdr7_1 vs pfLuc2-MEF1_mdr7_2
test2	0.0109032	0.00723571	0.0289396	0.034754			pfLuc2-3D7_mdr7_1	pfLuc2-MEF1_mdr7_1			pfLuc2-3D7_mdr7_1	pfLuc2-MEF1_mdr7_2
test3	0.0118997	0.00676768	0.037747	0.0418526		Ave	0.0115514	0.0318749		Ave	0.0115514	0.0371883
Ave	0.0115514	0.00814546	0.0318749	0.0371883		distribution	3.15633e-07	2.58612e-05		distribution	3.15633e-07	1.63271e-05
Fold_cahnge_test1	1.02595	0.903184	2.50517	3.02633		analyzed	3	3		analyzed	3	3
Fold_cahnge_test2	0.943892	0.626394	2.5053	3.00865		pooled distribution	1.30884e-05			pooled distribution	8.32135e-06
Fold_cahnge_test3	1.03016	0.585877	3.26776	3.62317		Difference from hypothetical average	0			Difference from hypothetical average	0
Ave_fold_change	1	0.705152	2.75941	3.21938		Freedum	4			Freedum	4
SE	0.02808	0.0997046	0.254174	0.201958		t	-6.88021			t	-10.8846
						P(T<=t) on one side	0.00116923			P(T<=t) on one side	0.000202215
						t boundary value one side	2.13185			t boundary value one side	2.13185
						P(T<=t) on both sides	0.00233845			P(T<=t) on both sides	0.00040443
						t Boundary value on both sides	2.77645			t Boundary value on both sides	2.77645
	pfLuc2-3D7_mdr7_1	pfLuc2-3D7_mdr7_2	pfLuc2-MEF1_mdr7_1	pfLuc2-MEF1_mdr7_2
Fold change	1	0.705152	2.75941	3.21938
SE	0.02808	0.0997046	0.254174	0.201958
	pfLuc2-3D7_mdr7_1	pfLuc2-3D7_mdr7_2	pfLuc2-MEF1_mdr7_1	pfLuc2-MEF1_mdr7_2
	1.02595	0.903184	2.50517	3.02633
	0.943892	0.626394	2.5053	3.00865
	1.03016	0.585877	3.26776	3.62317

## Sheet: Fig. S1a
		Parasitemia
	day	Test1	Test2	Test3
	0
	1	0.266667	0.133333	0.0833333
	2	0.366667	0.0333333	0.0333333
	3	0.666667	0.533333	1.33333
	4	1.63333	0.566667	0.833333
	6	3.2	3.06667	3.26667
	8	2	1.6	1.8
	10	0.4	0.533333	0.133333
	12	0.366667	0.133333	0.133333
	14	0.666667	0.533333	0.4
	16	5.06667	3.46667	2.13333

## Sheet: Fig. S1b
	1/10 of transfected parasite	1/100 of transfected parasite
traial1	480	500
traial2	480	600
traial3	350	200
traial4	400	400
traial5	330	300
traial6	350	300
traial7	300	200
traial8	480	600
traial9	480	400
traial10	480	500
Average	413	400
SE	23.6197	47.1405

## Sheet: Fig. S2
1st_Chl_screening_Dd2lib
day	3D7	Dd2	negative control	dd2_lib1	dd2_lib2	dd2_lib3
0	0.116667	0.1	0.116667	0.075	0.125	0.1
1	0.075	0.125	0.116667	0.241667	0.1	0.1
2	0.05	0.55	0.0416667	0.45	0.316667	0.0833333
3	0.025	0.833333	0.025	0.175	0.05	0.00833333
4	0		0.00833333	0.0583333	0.025	0
5	0		0	0.00833333	0.025	0
6	0		0	0.00833333	0.00833333	0.00833333
7	0.0166667		0	0.0833333	0.15	0
8	0.025		0	0.583333	0.416667	0.00833333
9	0.0666667		0.0166667	0.633333	0.533333	0.00833333
10	0.15		0.025	1.66667	1.97222	0.0583333
2nd_Chl_screening_Dd2lib
day	3D7	Dd2	negative control	dd2_lib1	dd2_lib2
0	0.0916667	0.075	0.1	0.1	0.075
1	0.0166667	0.366667	0.191667	0.0833333	0.0833333
2	0.0416667	1.83333	0.05	0.233333	0.283333
3	0.0166667		0	0.0416667	0.05
4	0		0.00833333	0	0.0333333
5	0		0.00833333	0.0166667	0.108333
6	0		0	0.0583333	0.0583333
7	0		0.00833333	0.308333	0.543478
3rd_Chl_screening_Dd2lib
day	3D7	Dd2	PAC	Dd2_Lib1	Dd2_Lib2
0	0.0916667	0.075	0.0833333	0.125	0.125
1	0.0166667	0.175	0.0833333	0.175	0.15
2	0.0416667	0.416667	0.0333333	0.383333	0.25
3	0.0166667	1.31667	0.00833333	0.15	0.175
4	0		0.00833333	0.05	0.116667
5	0		0	0.0166667	0.208333
6	0		0	0.0166667	0.383333
7	0		0	0	0.6
8	0		0	0	2.6
9	0		0	0
10	0		0	0
11	0		0	0
12	0		0	0.00833333
13	0		0	0.0333333
14	0		0	0.116667
15	0		0	0.366667
16	0.0166667		0	1

[truncated: 9 more sheets: Fig. S4, Fig.S5, Fig. S6, Fig. S7, Fig. S8, Fig. S9, Fig. S10, Fig. S13, Fig. S14]
